# Supplementary material for: Thinking Outside the Box: Developing Dynamic Data Visualizations for Psychology with Shiny
Source: Front Psychol. 2015 Dec 1;6:1782. doi: 10.3389/fpsyg.2015.01782 (PMC4664644; doi:10.3389/fpsyg.2015.01782)
Supplement: Supplementary file 2 [file Code_1.ZIP]

Archive with 8 entries (5 files):
- static_graphics/
- static_graphics/.DS_Store
- __MACOSX/
- __MACOSX/static_graphics/
- __MACOSX/static_graphics/._.DS_Store
- static_graphics/.Rhistory
- static_graphics/crime.csv
- static_graphics/Example graphs.R
