# Supplementary material for: Thinking Outside the Box: Developing Dynamic Data Visualizations for Psychology with Shiny
Source: Front Psychol. 2015 Dec 1;6:1782. doi: 10.3389/fpsyg.2015.01782 (PMC4664644; doi:10.3389/fpsyg.2015.01782)
Supplement: Supplementary file 2 [file Code_1.ZIP › static_graphics/Example graphs.R]

#install required packages
install.packages("ggplot2")
install.packages("ggthemes")
install.packages("shiny")
install.packages("devtools")
devtools::install_github('rstudio/rsconnect')

library(ggplot2)

#load in data
data <- read.csv("crime.csv", header = T, sep = ",")
data$victim_crime <- factor(data$victim_crime, labels = c("yes","no"))


#example scatter plots
ggplot(data, aes(x=E, y=FoC, colour=sex)) +
    geom_point(position=position_jitter(width=0.1), size = 3) +   
    geom_smooth(method=lm,   # Add linear regression line
                se=FALSE, size = 1.5) +
    ylab("Fear of Crime") +
    xlab("Emotionality") +
    ggtitle("V") +
    theme_classic()  

ggplot(data, aes(x=E, y=FoC, colour=sex)) +
    geom_point(aes(shape=victim_crime, colour = sex), position=position_jitter(width=0.1), size = 3) +   
    geom_smooth(method=lm,   # Add linear regression line
                se=FALSE, size = 1.5) +    # Don't add shaded confidence region
    ylab("Fear of Crime") +
    xlab("Emotionality") +
    scale_colour_discrete(guide = guide_legend("Sex")) +
    scale_shape_discrete(guide = guide_legend("Victim")) +
    ggtitle("VI") +
    theme_classic()


#example box-plots
p <- ggplot(data, aes( x = sex, y = FoC))
p + geom_boxplot() + ggtitle("")
p + geom_boxplot(notch = FALSE) + ggtitle("") + theme_classic()

q <- ggplot(data, aes( x = sex, y = FoC))
q + geom_boxplot() + ggtitle("")
q + geom_boxplot(notch = FALSE) 
q + geom_boxplot(aes(fill = victim_crime), notch=FALSE) + theme_classic()
