# Supplementary material for: Thinking Outside the Box: Developing Dynamic Data Visualizations for Psychology with Shiny
Source: Front Psychol. 2015 Dec 1;6:1782. doi: 10.3389/fpsyg.2015.01782 (PMC4664644; doi:10.3389/fpsyg.2015.01782)
Supplement: Supplementary file 3 [file Code_2.ZIP]

Archive with 8 entries (5 files):
- example1/
- example1/.DS_Store
- __MACOSX/
- __MACOSX/example1/
- __MACOSX/example1/._.DS_Store
- example1/crime.csv
- example1/server.R
- example1/ui.R
