# Supplementary material for: Thinking Outside the Box: Developing Dynamic Data Visualizations for Psychology with Shiny
Source: Front Psychol. 2015 Dec 1;6:1782. doi: 10.3389/fpsyg.2015.01782 (PMC4664644; doi:10.3389/fpsyg.2015.01782)
Supplement: Supplementary file 3 [file Code_2.ZIP › example1/server.R]

#load in relevant packages and data
library(shiny)
library(ggplot2)
data <- read.csv("crime.csv", header = T, sep = ",")

#open shiny server function
shinyServer(function(input, output) {
    
    plot_data <- reactive({

#if function which hides one sex information when the other is selected
      df <- data[, c(input$select_predictor, input$select_responce, "sex")]
        names(df) <- c("x", "y", "sex")
        
        if (!is.null(input$col_sex)) {
            df <- df[ df$sex %in% input$col_sex, ]
        }
        
        df
    })
    
    
    gg_plot <- reactive({
        df <- plot_data()

        ##color plot when no sex selected
            
            p <- ggplot(df, aes(x , y, color = sex)) + 
                geom_jitter(aes(color = sex),  width=0.1, size = 3) +
                scale_color_discrete(guide = guide_legend("Sex"))
            
        
        ##regression Line 
        if (input$reg_line) {
            
            p <- p + geom_smooth(method = "lm", se = FALSE, size = 1.5)
        }
        
        #theme
        p + theme_classic()
    }) 

    output$plot <- renderPlot({

        print(gg_plot())
    })
    
    
    
})
