# Supplementary material for: Thinking Outside the Box: Developing Dynamic Data Visualizations for Psychology with Shiny
Source: Front Psychol. 2015 Dec 1;6:1782. doi: 10.3389/fpsyg.2015.01782 (PMC4664644; doi:10.3389/fpsyg.2015.01782)
Supplement: Supplementary file 3 [file Code_2.ZIP › example1/ui.R]

##load relevant library
library(shiny)

#load and label variables
responce_names <- as.list(structure(c("FoC", "Foc2"), 
                                     names = c("Fear of Crime", "Fear of Crime (2 item version)")))

predictor_names <- as.list(structure(c("age", "E", "X", "A", "C", "O", "SA", "TA", "OHQ"), 
                                     names = c("age", "E", "X", "A", "C", "O", "SA", "TA", "OHQ")))

#creates a single page
shinyUI(fluidPage(
    
    #application title
    titlePanel("Predicting Fear of Crime"),
    
    #additional information 
    helpText(tags$strong("data taken from Ellis & Renouf (in prep)")),
    helpText(tags$div("N=301")),
    
    #creates sidebar
    sidebarLayout(
        sidebarPanel(
            
            selectInput("select_responce", label = h4("Select Responce (Y axis)"), 
                        choices = responce_names, 
                        selected = responce_names[[1]]),
            
            selectInput("select_predictor", label = h4("Select Predictor (X axis)"), 
                        choices = predictor_names,
                        selected = predictor_names[[2]]),
            
            hr(),
            
            #add checkbox to select sex
            checkboxGroupInput("col_sex", label = helpText("Color:"), 
                               choices = list(Male = "male", Female = "female")),
                             
            #add checkbox to select regression line
            helpText(tags$strong("Model:")),
            checkboxInput("reg_line", label = "Linear Regression", value = FALSE)
        ),
        #output plot
        mainPanel(
            plotOutput("plot")            
        )
    )
))
