# Supplementary material for: Thinking Outside the Box: Developing Dynamic Data Visualizations for Psychology with Shiny
Source: Front Psychol. 2015 Dec 1;6:1782. doi: 10.3389/fpsyg.2015.01782 (PMC4664644; doi:10.3389/fpsyg.2015.01782)
Supplement: Supplementary file 4 [file Code_3.ZIP]

Archive with 4 entries (3 files):
- example2/
- example2/crime.csv
- example2/server.R
- example2/ui.R
