# Supplementary material for: Thinking Outside the Box: Developing Dynamic Data Visualizations for Psychology with Shiny
Source: Front Psychol. 2015 Dec 1;6:1782. doi: 10.3389/fpsyg.2015.01782 (PMC4664644; doi:10.3389/fpsyg.2015.01782)
Supplement: Supplementary file 4 [file Code_3.ZIP › example2/server.R]

#load in relevant packages and data
library(shiny)
library(ggplot2)
library(ggthemes)

data <- read.csv("crime.csv", header = T, sep = ",")
data$victim_crime <- factor(data$victim_crime, labels = c("yes","no"))

#detailed variable names
y_label <- c("Fear of Crime" = "FoC" , 
             "Fear of Crime (2)" = "Foc2")

x_label <- c("Age"  = "age",
             "Honesty-Humility" = "H",
             "Emotionality" = "E",
             "eXtraversion" = "X",
             "Agreeableness (versus Anger)" = "A",
             "Conscientiousness" = "C",
             "Openness to Experience" = "O",
             "State Anxiety" = "SA",  
             "Trait Anxiety" = "TA",
             "Happiness" = "OHQ")

#function to create regression output (will be called later)
prepare_summary <- function(xv, yv, d, title){
    fl <- paste(yv, "~", xv)
    
    m <- lm(as.formula(fl), data = d)
    m_coef <- round(m$coefficients, 3)
    output <- c(paste( yv, " = ", m_coef[1], " + ", m_coef[2], "*", xv),
                paste(round(summary(m)$r.squared,4)),
                paste(round(summary(m)$coefficients[[8]],4))
    )
    
    output <- data.frame("description" = c("Formula", "R-Squared", "P-Value"), output)    
    names(output) <- c(title, " ")
    output
}


#open shiny server function
shinyServer(function(input, output) {

  #scatter plot and regression output
    scatterplot_data <- reactive({
        df <- data[, c(input$select_predictor, input$select_responce, "sex")]
        names(df) <- c("x", "y", "sex")
        if (!is.null(input$col_sex)) {
            df <- df[ df$sex %in% input$col_sex, ]
        }
        df
    })
    
    cor_out <- reactive({
        
        cor_data <- boxplot_data()
        
        cor_data_male <- cor_data[ cor_data[["sex"]] == "male", ]
        cor_data_female <- cor_data[ cor_data[["sex"]] == "female", ]
        
        
        cor_vals <- c(cor(cor_data$x, cor_data$y),
                      cor(cor_data_male$x, cor_data_male$y),
                      cor(cor_data_female$x, cor_data_female$y))
        
        cor_vals <- round(cor_vals, 3)
        
        
        #print out correlation
        c( 
            paste0("Cor = ", cor_vals[1]),
            if ("male" %in% input$col_sex) paste0("Cor (by males) = ", cor_vals[2]),
            if ("female" %in% input$col_sex) paste0("Cor (by females) = ",  cor_vals[3])
        )
        
    })
    #add transparency
    gg_scatterplot <- reactive({
        df <- scatterplot_data()
        
        transp_level = 0.75

        #plot regression line
            p <- ggplot(df, aes(x , y, color = sex)) + 
                geom_jitter(aes(color = sex),  width=0.1, size = 3, alpha = transp_level) +
                scale_color_discrete(guide = guide_legend("Sex"))
            
      
        
        if (input$reg_line) {    
             
            p <- p + geom_smooth(method = "lm", se = FALSE, size = 1.5)
        }
        
        if (input$loess_line) {    
             
            p <- p + geom_smooth(method = "loess", se = FALSE, size = 1.5)
        }
        
        
        
        #labels and theme
        p + labs(x = names(x_label)[which(x_label == input$select_predictor)],
                 y = names(y_label)[which(y_label == input$select_responce)]) + 
            ggtitle(paste(cor_out(), collapse = "; ")) + 
            theme_few() + 
            # theme_classic() + 
            theme(plot.title = element_text(size = I(14), face = "bold"))
           
    }) 
    #boxplot
    boxplot_data <- reactive({
        df <- data[, c(input$select_predictor, input$select_responce, "sex", "victim_crime")]
        names(df) <- c("x", "y", "sex", "victim_crime")
        df
    })
    
    boxplot_summary <- reactive({
        agg_formula <- as.formula(paste(input$select_predictor, "~sex + victim_crime"))
        agg <- aggregate(agg_formula, data = data, median)
        
        agg <- data.frame(matrix(agg[,3], nrow = 2, byrow = F))
        names(agg) <-  c("Not Previous Victim", "Previous Victim")
        agg <- cbind("Sex" = c("Female", "Male"), agg)
        agg
    })
    
    gg_boxplot <- reactive({
        
        df <- boxplot_data()
        
        y_plot_label <- names(x_label)[which(x_label == input$select_predictor)]
        
        df$victim_crime <- factor(df$victim_crime, 
                                  labels = c("not previous victim", "previous victim"))
        
        ggplot(df, aes(x = sex , y = x)) + 
            geom_boxplot(outlier.colour = "red") + 
            facet_grid( .~ victim_crime) + 
            labs(x = "", y = y_plot_label ) + 
            ggtitle( paste0( y_plot_label, " distribution by sex and previous victim")) + 
            theme_few() + 
            #theme_classic() +
            theme(plot.title = element_text(size = I(14), face = "bold"))
    })
    
    #print outputs based on user selections.
    output$scatterplot <- renderPlot({
        print(gg_scatterplot())
    })
    
    output$boxplot <- renderPlot({
        print(gg_boxplot())
    })
    
    output$boxplot_table <- renderDataTable(
        boxplot_summary(), 
        options = list( dom = "t", 
                        columnDefs = list(list(orderable = FALSE, targets = c(0,1,2)),
                                          list(searchable = FALSE, targets = c(0,1,2)))
                        )
    )
    
    output$table_title <- renderText({
        paste(names(x_label)[which(x_label == input$select_predictor)], " median by sex and by previous victim")
    })
    
    
    output$regression_summary <- renderDataTable({
        if (! (input$reg_line & is.null(input$col_sex))) {
            return()
            } else {
                prepare_summary(input$select_predictor, input$select_responce, data, "Linear Regression Model")
            }},
        options = list( dom = "t", 
                        columnDefs = list(list(orderable = FALSE, targets = c(0,1)),
                                          list(searchable = FALSE, targets = c(0,1)))
        )    
    )
    
    
    output$regression_summary_male <- renderDataTable({
        if (!(input$reg_line && ("male" %in% input$col_sex))) {
            return()
        } else {
            prepare_summary(input$select_predictor, input$select_responce, data[ data$sex == "male", ], "Linear Regression Model by Males")
        }},
        options = list( dom = "t", 
                        columnDefs = list(list(orderable = FALSE, targets = c(0,1)),
                                          list(searchable = FALSE, targets = c(0,1)))
        )    
    )
    
    #pints table
    output$regression_summary_female <- renderDataTable({
        if (!(input$reg_line && ("female" %in% input$col_sex))) {
            return()
        } else {
            prepare_summary(input$select_predictor, input$select_responce, data[ data$sex == "female", ], "Linear Regression Model by Females")
        }},
        options = list( dom = "t", 
                        columnDefs = list(list(orderable = FALSE, targets = c(0,1)),
                                          list(searchable = FALSE, targets = c(0,1)))
        )    
    )
    
})
