# Supplementary material for: Thinking Outside the Box: Developing Dynamic Data Visualizations for Psychology with Shiny
Source: Front Psychol. 2015 Dec 1;6:1782. doi: 10.3389/fpsyg.2015.01782 (PMC4664644; doi:10.3389/fpsyg.2015.01782)
Supplement: Supplementary file 4 [file Code_3.ZIP › example2/ui.R]

#load relevant library
library(shiny)

#load and label variables
y_label <- c("Fear of Crime" = "FoC" , 
             "Fear of Crime (2)" = "Foc2")

x_label <- c("Age"  = "age",
             "Honesty-Humility" = "H",
             "Emotionality" = "E",
             "eXtraversion" = "X",
             "Agreeableness (versus Anger)" = "A",
             "Conscientiousness" = "C",
             "Openness to Experience" = "O",
             "State Anxiety" = "SA",  
             "Trait Anxiety" = "TA",
             "Happiness" = "OHQ")

#creates a single page
shinyUI(fluidPage(
    
    #application title
    titlePanel("Predicting Fear of Crime"),
    
    #additional information 
    helpText(tags$strong("data taken from Ellis & Renouf (in prep)")),
    helpText(tags$div("N=301")),
    
    #creates sidebar
    sidebarLayout(
        sidebarPanel(
            
            selectInput("select_responce", label = h4("Select Responce (Y axis)"), 
                        choices = as.list(y_label), 
                        selected = as.list(y_label)[[1]]),
            
            selectInput("select_predictor", label = h4("Select Predictor (X axis)"), 
                        choices = as.list(x_label),
                        selected = as.list(x_label)[[2]]),
            
            hr(),
            
            #add checkbox to select sex
            conditionalPanel(condition = "input.plotTabset == 'Scatterplot'",
                             helpText("Scatter Plot Customisation"),
                             checkboxGroupInput("col_sex", label = helpText("Color:"), 
                                                choices = list(Male = "male", Female = "female"),
                                                selected = NULL),
                             
                             #add checkbox to select regression line
                             helpText(tags$strong("Model:")),
                             checkboxInput("reg_line", label = "Linear Regression", value = TRUE),
                             checkboxInput("loess_line", label = "Loess", value = FALSE)
                             )
    
        ),
        #output plots and regressions results
        mainPanel(
            tabsetPanel(id = "plotTabset",
                        
                        tabPanel("Scatterplot", 
                                 br(),
                                 plotOutput("scatterplot"),
                                 br(),
                             #     textOutput("text_out"),
                                # uiOutput("reg_sum_ui")
                                dataTableOutput("regression_summary"),
                                br(),
                                dataTableOutput("regression_summary_male"),
                                br(),
                                dataTableOutput("regression_summary_female")
                                
                        ),
                        #add tab for boxplots
                        tabPanel("Boxplot", 
                                 br(),
                                 plotOutput("boxplot"),
                                 br(),
                                 textOutput("table_title"),
                                 dataTableOutput("boxplot_table")
                                 # tableOutput("boxplot_table")
                        )
                       
            )
            
        )
    )
))
