# Supplementary material for: Thinking Outside the Box: Developing Dynamic Data Visualizations for Psychology with Shiny
Source: Front Psychol. 2015 Dec 1;6:1782. doi: 10.3389/fpsyg.2015.01782 (PMC4664644; doi:10.3389/fpsyg.2015.01782)
Supplement: Supplementary file 5 [file Code_4.ZIP]

Archive with 6 entries (5 files):
- example3/
- example3/crime.csv
- example3/get_ggplot.R
- example3/get_summary.R
- example3/server.R
- example3/ui.R
