# Supplementary material for: Thinking Outside the Box: Developing Dynamic Data Visualizations for Psychology with Shiny
Source: Front Psychol. 2015 Dec 1;6:1782. doi: 10.3389/fpsyg.2015.01782 (PMC4664644; doi:10.3389/fpsyg.2015.01782)
Supplement: Supplementary file 5 [file Code_4.ZIP › example3/get_ggplot.R]

get_ggplot <- function(dataset, subset_sex, subset_victim, male_col = "blue", female_col = "red", transp_level = 0.75) { 
    
    if ( all(subset_victim == c("no", "yes"))) subset_victim = NULL
    
    if (is.null(subset_sex)) {
        ## Sex == NULL
        if (is.null(subset_victim)) {
            ## Victim  = NULL
            p <- ggplot(dataset, aes(x, y))
            
        } else if (length(subset_victim) == 1) {
            ## Victim = "yes" OR "no"
            
            dsub  <- dataset[ dataset$victim_crime == subset_victim, ]
            victim_shape <- if (subset_victim == "yes") 17 else 16
            victim_label <- if (subset_victim == "yes") "Previous Victim" else "Not Previous Victim"
            
            p <- ggplot(dsub, aes(x, y, shape = victim_crime)) + 
                scale_shape_manual(values=victim_shape, name = "Victim", labels = victim_label)
            
        } else {
            ## behaviour is changed for Victim = "yes" AND "no". with statement : if ( all(subset_victim == c("no", "yes"))) subset_victim = NULL
            ## Victim = "yes" AND "no"
#             dsub <- dataset
#             victim_shape <- c(16, 17) 
#             victim_label <- c(" Not Previous Victim", "Previous Victim")
#             
#             p <- ggplot(dsub, aes(x, y, shape = victim_crime)) + 
#                 scale_shape_discrete(name = "Victim", labels = victim_label)   
        }
    } else if (length(subset_sex) == 1) {
        ## SEX is "male' OR "female"
        sex_col <- if (subset_sex == "male") male_col else female_col
        
        if (is.null(subset_victim)) {
            ## Victim  = NULL 
            dsub <- dataset[ dataset$sex == subset_sex, ]
            p <- ggplot(dsub, aes(x, y, color = sex)) + 
                scale_color_manual(values = sex_col, name = "Sex")
            
        } else if (length(subset_victim) == 1) {
            ## Victim = "yes" OR "no"
            dsub <- dataset[ dataset$sex == subset_sex & dataset$victim_crime == subset_victim, ]
            victim_shape <- if (subset_victim == "yes") 17 else 16
            victim_label <- if (subset_victim == "yes") "Previous Victim" else "Not Previous Victim"
            
            p <- ggplot(dsub, aes(x, y, color = sex, shape = victim_crime)) + 
                scale_color_manual(values = sex_col, name = "Sex") + 
                scale_shape_manual(values=victim_shape, name = "Victim", labels = victim_label)
            
        } else {
            ## behaviour is changed for Victim = "yes" AND "no". with statement : if ( all(subset_victim == c("no", "yes"))) subset_victim = NULL
            ## Victim = "yes" AND "no"
            #         
#             dsub = dataset[ dataset$sex == subset_sex , ]
#             victim_shape <- c(16, 17) 
#             victim_label <- c(" Not Previous Victim", "Previous Victim")
#             
#             p <- ggplot(dsub, aes(x, y, color = sex, shape = victim_crime)) +     
#                 scale_color_manual(values = sex_col, name = "Sex") + 
#                 scale_shape_manual(values=victim_shape, name = "Victim", labels = victim_label)
        }
        
    } else {
        ## SEX is "male' AND "female"
        sex_col <- c(female_col, male_col)
        
        if (is.null(subset_victim)) {
            ## Victim  = NULL 
            dsub <- dataset
            p <- ggplot(dsub, aes(x, y, color = sex)) + 
                scale_color_manual(values = sex_col, name = "Sex")
            
        } else if (length(subset_victim) == 1) {
            ## Victim = "yes" OR "no"
            dsub <- dataset[dataset$victim_crime == subset_victim, ]
            victim_shape <- if (subset_victim == "yes") 17 else 16
            victim_label <- if (subset_victim == "yes") "Previous Victim" else "Not Previous Victim"
            
            p <- ggplot(dsub, aes(x, y, color = sex, shape = victim_crime)) + 
                scale_color_manual(values = sex_col, name = "Sex") + 
                scale_shape_manual(values=victim_shape, name = "Victim", labels = victim_label)
            
        } else {
            ## behaviour is changed for Victim = "yes" AND "no". with statement : if ( all(subset_victim == c("no", "yes"))) subset_victim = NULL
            ## Victim = "yes" AND "no"
#             dsub <- dataset
#             victim_shape <- c(16, 17) 
#             victim_label <- c(" Not Previous Victim", "Previous Victim")
#             
#             p <- ggplot(dsub, aes(x, y, color = sex, shape = victim_crime)) +     
#                 scale_color_manual(values = sex_col, name = "Sex") + 
#                 scale_shape_manual(values=victim_shape, name = "Victim", labels = victim_label)
            
        }
    }
    p + geom_jitter(width=0.1, size = 3, alpha = transp_level)
}
