# Supplementary material for: Thinking Outside the Box: Developing Dynamic Data Visualizations for Psychology with Shiny
Source: Front Psychol. 2015 Dec 1;6:1782. doi: 10.3389/fpsyg.2015.01782 (PMC4664644; doi:10.3389/fpsyg.2015.01782)
Supplement: Supplementary file 5 [file Code_4.ZIP › example3/get_summary.R]

get_summary <- function(dataset, subset_sex = c("male", "female"), subset_victim = c("no", "yes")){
    ## dataset should be a dataframe with x and y columns + it should contains records for desired level of details 
    
    get_stats <- function(dat) {
        m <- lm(y ~ x, dat) 
        
        ## coefs 
        m_coef <- round(m$coefficients, 2)
        
        ## Pvalue
        p_value <- round(summary(m)$coefficients[[8]], 2)
        p_value <- if (p_value <= 0.001) "< 0.001" else as.character(p_value)
        
        ## Rsquare
        r_square <- summary(m)$r.squared
        r_square <- as.character(round(r_square, 2))
        
        ## Corelation
        cor_val <- cor(dat[, c("x", "y")], use = "complete.obs")[1,2]
        cor_val <- as.character(round(cor_val, 2))
        
        output <- structure( c(cor_val, m_coef, r_square, p_value), 
                             names = c("Correlation", "Intercept", "Slope", "R-Square", "P-Value" )
        )
        
        data.frame(output)
    }
    
    if ( all(subset_victim == c("no", "yes"))) subset_victim = NULL
    
    output_names <- c(sapply(if (is.null(subset_sex)) "-" else subset_sex, paste, 
                             if (is.null(subset_victim)) "-" else subset_victim,
                             sep =":" ))
    
    output_header <- data.frame(t(do.call(rbind, strsplit(output_names, ":"))), 
                                row.names = c("Sex", "Previous Victim"))
    names(output_header) <- output_names
    
    if (is.null(subset_sex)) {
        if (is.null(subset_victim)) {
            output <- get_stats(dataset)
        } else if (length(subset_victim) == 1) {
            output <- get_stats(dataset[ dataset$victim_crime == subset_victim, ]) 
        } else {
            ## behaviour is changed for Victim = "yes" AND "no". with statement : if ( all(subset_victim == c("no", "yes"))) subset_victim = NULL
            ## Victim = "yes" AND "no"
            #         
#             output <- cbind( get_stats(dataset[ dataset$victim_crime == "no", ]),
#                              get_stats(dataset[ dataset$victim_crime == "yes", ])
#             )
        }
    } else if (length(subset_sex) == 1) {
        if (is.null(subset_victim)) {
            output <- get_stats(dataset[ dataset$sex == subset_sex, ])
        } else if (length(subset_victim) == 1) {
            output <- get_stats(dataset[ dataset$sex == subset_sex & dataset$victim_crime == subset_victim, ]) 
        } else {
            ## behaviour is changed for Victim = "yes" AND "no". with statement : if ( all(subset_victim == c("no", "yes"))) subset_victim = NULL
            ## Victim = "yes" AND "no"
            #         
#             output <- cbind( get_stats(dataset[ dataset$sex == subset_sex & dataset$victim_crime == "no", ]),
#                              get_stats(dataset[ dataset$sex == subset_sex & dataset$victim_crime == "yes", ])
#             )
        }
    } else {
        if (is.null(subset_victim)) {
            output <- cbind( get_stats(dataset[ dataset$sex == "male", ]),
                             get_stats(dataset[ dataset$sex == "female", ])
            )
        } else if (length(subset_victim) == 1) {
            output <- cbind( get_stats(dataset[ dataset$sex == "male" & dataset$victim_crime == subset_victim, ]),
                             get_stats(dataset[ dataset$sex == "female" & dataset$victim_crime == subset_victim, ])
            )
        } else {
            ## behaviour is changed for Victim = "yes" AND "no". with statement : if ( all(subset_victim == c("no", "yes"))) subset_victim = NULL
            ## Victim = "yes" AND "no"
            #         
#             output <- cbind( get_stats(dataset[ dataset$sex == "male" & dataset$victim_crime == "no", ]),
#                              get_stats(dataset[ dataset$sex == "female" & dataset$victim_crime == "no", ]),
#                              get_stats(dataset[ dataset$sex == "male" & dataset$victim_crime == "yes", ]),
#                              get_stats(dataset[ dataset$sex == "female" & dataset$victim_crime == "yes", ])
#             )
        }
    }
    
    names(output) <- output_names
    output <- rbind(output_header, output)
    
    output <- cbind(row.names(output), output)
    names(output) <- c("Linear Regression Details", rep(" ", times = ncol(output) - 1))
    
    output
}
