# Supplementary material for: Thinking Outside the Box: Developing Dynamic Data Visualizations for Psychology with Shiny
Source: Front Psychol. 2015 Dec 1;6:1782. doi: 10.3389/fpsyg.2015.01782 (PMC4664644; doi:10.3389/fpsyg.2015.01782)
Supplement: Supplementary file 5 [file Code_4.ZIP › example3/server.R]

library(shiny)
library(ggplot2)
library(ggthemes)

data <- read.csv("crime.csv", header = T, sep = ",")
data$victim_crime <- factor(data$victim_crime, labels = c("yes","no"))

y_label <- c("Fear of Crime" = "FoC" , 
             "Fear of Crime (2 item version)" = "Foc2")

x_label <- c("Age"  = "age",
             "Honesty-Humility" = "H",
             "Emotionality" = "E",
             "eXtraversion" = "X",
             "Agreeableness (versus Anger)" = "A",
             "Conscientiousness" = "C",
             "Openness to Experience" = "O",
             "State Anxiety" = "SA",  
             "Trait Anxiety" = "TA",
             "Happiness" = "OHQ")

source("get_ggplot.R")
source("get_summary.R")

shinyServer(function(input, output) {
        
    ## Scaterplot Tab : Data preparation
    scatterplot_data <- reactive({
        df <- data[, c(input$select_predictor, input$select_response, "sex", "victim_crime")]
        names(df) <- c("x", "y", "sex", "victim_crime")
        df
    })
 
    ## Scatterplot Tab: Plot
    gg_scatterplot <- reactive({
       
        df <- scatterplot_data() 
            
        p <- get_ggplot(df, subset_sex =  input$col_sex, subset_victim = input$shape_victim, male_col = "cyan3", female_col = "lightcoral")
        
        if (input$reg_line) {      ## Regression Line 
            p <- p + geom_smooth(method = "lm", se = FALSE, size = 1.5) 
        }
        
        if (input$loess_line) {    ## Regression Line 
            p <- p + geom_smooth(method = "loess", se = FALSE, size = 1.5)
        }
        
        ## Labels and Theme
        x_lb <- names(x_label)[which(x_label == input$select_predictor)]
        y_lb <- names(y_label)[which(y_label == input$select_response)]
        
        p + labs(x = x_lb, y = y_lb, title = paste(y_lb, "/", x_lb)) + 
            theme_few() + 
            theme(plot.title = element_text(size = I(12), face = "bold"))
           
    }) 
    
    ## Scaterplot Tab : Render Plot 
    output$scatterplot <- renderPlot({
        print(gg_scatterplot())
    })
    
    ## Scaterplot Tab : Linear Regression Data
    summary_data <- reactive({
        get_summary(dataset = scatterplot_data(), 
                    subset_sex = input$col_sex, 
                    subset_victim = input$shape_victim)
    })
    
    ## Scaterplot Tab : Render Linear Regression Data
    output$reg_summary <- renderDataTable(
        {if (!input$reg_line) return() else summary_data()},
        options = list( info = FALSE, paging = FALSE, searching = FALSE, ordering = FALSE)   
    )
    
    ## Boxplot tab 
    boxplot_data <- reactive({
        
        df <- data[, c(input$select_boxplot_response, "sex", "victim_crime")]
        names(df) <- c("y", "sex", "victim_crime")
        df$victim_crime <- factor(df$victim_crime, 
                                  labels = c("not previous victim", "previous victim"))
        df
    })
    
    ## Boxplot tab: Median 
    boxplot_summary <- reactive({
        
        agg_formula <- as.formula(paste(input$select_boxplot_response, "~ sex + victim_crime"))
        agg <- aggregate(agg_formula, data = data, median)
        agg <- data.frame(matrix(agg[,3], nrow = 2, byrow = F))
        agg <- round(agg, 2)
        names(agg) <-  c("Not Previous Victim", "Previous Victim")
        agg <- cbind("Sex" = c("Female", "Male"), agg)
        agg
    })
    
    ## Boxplot tab: Plot
    gg_boxplot <- reactive({
        
        df <- boxplot_data()
        
        boxplot_var <- c(y_label, x_label)
        boxplot_var <- names(boxplot_var)[which(boxplot_var == input$select_boxplot_response)]
        
        ggplot(df, aes(sex , y)) + 
            geom_boxplot(outlier.colour = "red") + 
            facet_grid( .~ victim_crime) + 
            labs(x = "", y = boxplot_var ) + 
            ggtitle( paste0( boxplot_var, " distribution by sex and previous victim")) + 
            theme_few() + 
            theme(plot.title = element_text(size = I(12), face = "bold"))
    })
    
    ## Boxplot tab: Render Plot
    output$boxplot <- renderPlot({
        print(gg_boxplot())
    })
    
    ## Boxplot tab: Render Table Title
    output$boxplot_table_title <- renderText({
        boxplot_var <- c(y_label, x_label)
        paste(names(boxplot_var)[which(boxplot_var == input$select_boxplot_response)], " median by sex and by previous victim")
    })
    
    ## Boxplot tab: Render Table
    output$boxplot_table <- renderDataTable(
        boxplot_summary(), 
        options = list(info = FALSE, paging = FALSE, 
                        searching = FALSE, 
                        columnDefs = list(list(orderable = FALSE, targets = c(0,1,2)))
        )
    )   
    
})
