# Supplementary material for: Thinking Outside the Box: Developing Dynamic Data Visualizations for Psychology with Shiny
Source: Front Psychol. 2015 Dec 1;6:1782. doi: 10.3389/fpsyg.2015.01782 (PMC4664644; doi:10.3389/fpsyg.2015.01782)
Supplement: Supplementary file 5 [file Code_4.ZIP › example3/ui.R]

library(shiny)

y_label <- c("Fear of Crime" = "FoC" , 
             "Fear of Crime (2 item version)" = "Foc2")

x_label <- c("Age"  = "age",
             "Honesty-Humility" = "H",
             "Emotionality" = "E",
             "eXtraversion" = "X",
             "Agreeableness (versus Anger)" = "A",
             "Conscientiousness" = "C",
             "Openness to Experience" = "O",
             "State Anxiety" = "SA",  
             "Trait Anxiety" = "TA",
             "Happiness" = "OHQ")
             
shinyUI(fluidPage(
    titlePanel("Predicting Fear of Crime"),
    #helpText(tags$strong("data taken from Ellis & Renouf (submitted)")),
    helpText(tags$div("N=301")),
    
sidebarLayout(
        sidebarPanel(
            
            conditionalPanel(condition = "input.plotTabset == 'Scatterplot'",
                             selectInput("select_response", label = h4("Select Response (Y axis)"), 
                                         choices = as.list(y_label), 
                                         selected = as.list(y_label)[[1]]),
                             
                             selectInput("select_predictor", label = h4("Select Predictor (X axis)"), 
                                         choices = as.list(x_label),
                                         selected = as.list(x_label)[[2]]),
                             
                             hr(),
                             
                             helpText("Scatter Plot Customisation"),
                             checkboxGroupInput("col_sex", label = helpText("Color:"), 
                                                choices = list(Male = "male", Female = "female"),
                                                selected = NULL),
                             
                             checkboxGroupInput("shape_victim", label = helpText("Shape:"), 
                                                choices = list("Not Previous Victim" = "no", "Previous Victim" = "yes"),
                                                selected = NULL),
                             
                             helpText(tags$strong("Model:")),
                             checkboxInput("reg_line", label = "Linear Regression", value = TRUE),
                             checkboxInput("loess_line", label = "Loess", value = FALSE)
                             ),
            
            conditionalPanel(condition = "input.plotTabset == 'Boxplot'",
                             selectInput("select_boxplot_response", label = h4("Select Variable"), 
                                         choices = as.list(c(y_label, x_label)), 
                                         selected = as.list(c(y_label, x_label))[[1]])
            )
    
        ),
        
        mainPanel(
            tabsetPanel(id = "plotTabset",
                        
                        tabPanel("Scatterplot", 
                                 br(),
                                 plotOutput("scatterplot"),
                                 br(),
                                 textOutput("text_out"),
                                 dataTableOutput("reg_summary")
                        ),
                        
                        tabPanel("Boxplot", 
                                 br(),
                                 plotOutput("boxplot"),
                                 br(),
                                 textOutput("boxplot_table_title"),
                                 dataTableOutput("boxplot_table")
                        )
                       
            )
            
        )
    )
))
